# Supplementary material for: RICTOR involvement in the PI3K/AKT pathway regulation in melanocytes and melanoma
Source: Oncotarget. 2015 Aug 27;6(29):28120–31. doi: 10.18632/oncotarget.4866 (PMC4695048; doi:10.18632/oncotarget.4866)
Supplement: Supplementary file 2 [file oncotarget-06-28120-s002.xlsx]

## Sheet: Legend
Supplementary data: copy number (CN) details on RICTOR and PTEN loci
RICTOR	The minimum and maximum CN for RICTOR locus are given in the first 2 columns; the cell line name is given in column 3; the mutation status (mutated on braf, nras or wild-type (wt)) is given in columns 4; the CN at the indicated SNP are given in the columns 4 and after
RICTOR SNP details	Position of the SNP used for RICTOR locus
PTEN	The cell line name is given in column 1; the mutation status (mutated on braf, nras or wild-type (wt)) is given in columns 2; the CN at the indicated SNP are given in the columns 3 and after
PTEN SNP details	Posiition of SNP used for PTEN Locus
	Red lines correspond to amplification (copy number > 2) and green lines to loss of heterozygosity (copy number < 2).

## Sheet: RICTOR
Min CN	Max CN	cell line	Mutation	snp-1	snp-2	snp-3	snp-4	snp-5	snp-6	snp-7	snp-8	snp-9	snp-10	snp-11	snp-12	snp-13	snp-14	snp-15	snp-16	snp-17	snp-18	snp-19	snp-20	snp-21	snp-22	snp-23	snp-24	snp-25	snp-26	snp-27	snp-28	snp-29	snp-30	snp-31	snp-32	snp-33	snp-34	snp-35	snp-36	snp-37	snp-38	snp-39	snp-40	snp-41	snp-42	snp-43	snp-44	snp-45	snp-46
2	3	MaMel101	braf	3	3	3	3	3	3	3	3	3	3	3	3	3	3	3	3	3	3	3	3	3	3	3	3	3	3	3	3	3	3	3	3	3	3	3	3	3	3	3	3	3	3	3	3	3	3
3	3	MaMel11	braf	3	3	3	3	3	3	3	3	3	3	3	3	3	3	3	3	3	3	3	3	3	3	3	3	3	3	3	3	3	3	3	3	3	3	3	3	3	3	3	3	3	3	3	3	3	3
2	2	MaMel130	braf	2	2	2	2	2	2	2	2	2	2	2	2	2	2	2	2	2	2	2	2	2	2	2	2	2	2	2	2	2	2	2	2	2	2	2	2	2	2	2	2	2	2	2	2	2	2
1	1	MaMel134	braf	1	1	1	1	1	1	1	1	1	1	1	1	1	1	1	1	1	1	1	1	1	1	1	1	1	1	1	1	1	1	1	1	1	1	1	1	1	1	1	1	1	1	1	1	1	1
2	2	MaMel13	braf	2	2	2	2	2	2	2	2	2	2	2	2	2	2	2	2	2	2	2	2	2	2	2	2	2	2	2	2	2	2	2	2	2	2	2	2	2	2	2	2	2	2	2	2	2	2
2	2	MaMel17	braf	2	2	2	2	2	2	2	2	2	2	2	2	2	2	2	2	2	2	2	2	2	2	2	2	2	2	2	2	2	2	2	2	2	2	2	2	2	2	2	2	2	2	2	2	2	2
1	3	MaMel19	braf	2	2	2	2	2	2	2	2	2	2	2	2	2	2	2	2	2	2	2	2	2	2	2	2	2	2	2	2	2	2	2	2	2	2	2	2	2	2	2	2	2	2	2	2	2	2
2	2	MaMel21	braf	2	2	2	2	2	2	2	2	2	2	2	2	2	2	2	2	2	2	2	2	2	2	2	2	2	2	2	2	2	2	2	2	2	2	2	2	2	2	2	2	2	2	2	2	2	2
2	3	MaMel36	braf	2	2	2	2	2	2	2	2	2	2	2	2	2	2	2	2	2	2	3	3	3	3	3	3	3	3	3	3	3	3	3	3	3	3	3	3	3	3	3	3	3	3	3	3	3	3
3	4	MaMel59a	braf	4	4	4	4	4	4	4	4	4	4	4	4	4	4	4	4	4	4	4	4	4	4	4	4	4	4	4	4	4	4	4	4	4	4	4	4	4	4	4	4	4	4	4	4	4	4
3	3	MaMel61a	braf	3	3	3	3	3	3	3	3	3	3	3	3	3	3	3	3	3	3	3	3	3	3	3	3	3	3	3	3	3	3	3	3	3	3	3	3	3	3	3	3	3	3	3	3	3	3
2	2	MaMel63a	braf	2	2	2	2	2	2	2	2	2	2	2	2	2	2	2	2	2	2	2	2	2	2	2	2	2	2	2	2	2	2	2	2	2	2	2	2	2	2	2	2	2	2	2	2	2	2
2	2	MaMel66a	braf	2	2	2	2	2	2	2	2	2	2	2	2	2	2	2	2	2	2	2	2	2	2	2	2	2	2	2	2	2	2	2	2	2	2	2	2	2	2	2	2	2	2	2	2	2	2
2	2	MaMel67	braf	2	2	2	2	2	2	2	2	2	2	2	2	2	2	2	2	2	2	2	2	2	2	2	2	2	2	2	2	2	2	2	2	2	2	2	2	2	2	2	2	2	2	2	2	2	2
2	2	MaMel69	braf	2	2	2	2	2	2	2	2	2	2	2	2	2	2	2	2	2	2	2	2	2	2	2	2	2	2	2	2	2	2	2	2	2	2	2	2	2	2	2	2	2	2	2	2	2	2
2	3	MaMel80a	braf	3	3	3	3	3	3	3	3	3	3	3	3	3	3	3	3	3	3	3	3	3	3	3	3	3	3	3	3	3	3	3	3	3	3	3	3	3	3	3	3	3	3	3	3	3	3
2	2	MaMel85	braf	2	2	2	2	2	2	2	2	2	2	2	2	2	2	2	2	2	2	2	2	2	2	2	2	2	2	2	2	2	2	2	2	2	2	2	2	2	2	2	2	2	2	2	2	2	2
2	4	MaMel86a	braf	3	3	3	3	3	3	3	3	3	3	3	3	3	3	3	3	3	3	3	3	3	3	3	3	3	3	3	3	3	3	3	3	3	3	3	3	3	3	3	3	3	3	3	3	3	3
1	3	MaMel-KNUD	braf	2	2	2	2	2	2	2	2	2	2	2	2	2	2	2	2	2	2	2	2	2	2	2	2	2	2	2	2	2	2	2	2	2	2	2	2	2	2	2	2	2	2	2	2	2	2
3	3	MaMel95	nras	3	3	3	3	3	3	3	3	3	3	3	3	3	3	3	3	3	3	3	3	3	3	3	3	3	3	3	3	3	3	3	3	3	3	3	3	3	3	3	3	3	3	3	3	3	3
1	3	MaMel05	nras	2	2	2	2	2	2	2	2	2	2	2	2	2	2	2	2	2	2	2	2	2	2	2	2	2	2	2	2	2	2	2	2	2	2	2	2	2	2	2	2	2	2	2	2	2	2
2	2	MaMel110	nras	2	2	2	2	2	2	2	2	2	2	2	2	2	2	2	2	2	2	2	2	2	2	2	2	2	2	2	2	2	2	2	2	2	2	2	2	2	2	2	2	2	2	2	2	2	2
4	4	MaMel126	nras	4	4	4	4	4	4	4	4	4	4	4	4	4	4	4	4	4	4	4	4	4	4	4	4	4	4	4	4	4	4	4	4	4	4	4	4	4	4	4	4	4	4	4	4	4	4
3	3	MaMel128a	nras	3	3	3	3	3	3	3	3	3	3	3	3	3	3	3	3	3	3	3	3	3	3	3	3	3	3	3	3	3	3	3	3	3	3	3	3	3	3	3	3	3	3	3	3	3	3
2	4	MaMel27	nras	4	4	4	4	4	4	4	4	4	4	4	4	4	4	4	4	4	4	4	4	4	4	4	4	4	4	4	4	4	4	4	4	4	4	4	4	4	4	4	4	4	4	4	4	4	4
1	3	MaMel35	nras	2	2	2	2	2	2	2	2	2	2	2	2	2	2	2	2	2	2	2	2	2	2	2	2	2	2	2	2	2	2	2	2	2	2	2	2	2	2	2	2	2	2	2	2	2	2
2	3	MaMel37a	nras	3	3	3	3	3	3	3	3	3	3	3	3	3	3	3	3	3	3	3	3	3	3	3	3	3	3	3	3	3	3	3	3	3	3	3	3	3	3	3	3	3	3	3	3	3	3
1	3	MaMel53	nras	2	2	2	2	2	2	2	2	2	2	2	2	2	2	2	2	2	2	2	2	2	2	2	2	2	2	2	2	2	2	2	2	2	2	2	2	2	2	2	2	2	2	2	2	2	2
1	2	MaMel60	nras	2	2	2	2	2	2	2	2	2	2	2	2	2	2	2	2	2	2	2	2	2	2	2	2	2	2	2	2	2	2	2	2	2	2	2	2	2	2	2	2	2	2	2	2	2	2
2	2	MaMel79b	nras	2	2	2	2	2	2	2	2	2	2	2	2	2	2	2	2	2	2	2	2	2	2	2	2	2	2	2	2	2	2	2	2	2	2	2	2	2	2	2	2	2	2	2	2	2	2
2	2	MaMel94	nras	2	2	2	2	2	2	2	2	2	2	2	2	2	2	2	2	2	2	2	2	2	2	2	2	2	2	2	2	2	2	2	2	2	2	2	2	2	2	2	2	2	2	2	2	2	2
2	3	MaMel103a	wt	2	2	2	2	2	2	2	2	2	2	2	2	2	2	2	2	2	2	2	2	2	2	2	2	2	2	2	2	2	2	2	2	2	2	2	2	2	2	2	2	2	2	2	2	2	2
1	3	MaMel08a	wt	2	2	2	2	2	2	2	2	2	2	2	2	2	2	2	2	2	2	2	2	2	2	2	2	2	2	2	2	2	2	2	2	2	2	2	2	2	2	2	2	2	2	2	2	2	2
1	2	MaMel107	wt	2	2	2	2	2	2	2	2	2	2	2	2	2	2	2	2	2	2	2	2	2	2	2	2	2	2	2	2	2	2	2	2	2	2	1	1	1	1	1	1	1	1	1	1	1	1
1	2	MaMel113	wt	2	2	2	2	2	2	2	2	2	2	2	2	2	2	2	2	2	2	2	2	2	2	2	2	2	2	2	2	2	2	2	2	2	2	2	2	2	2	2	2	2	2	2	2	2	2
2	2	MaMel114	wt	2	2	2	2	2	2	2	2	2	2	2	2	2	2	2	2	2	2	2	2	2	2	2	2	2	2	2	2	2	2	2	2	2	2	2	2	2	2	2	2	2	2	2	2	2	2
1	3	MaMel119	wt	2	2	2	2	2	2	2	2	2	2	2	2	2	2	2	2	2	2	2	2	2	2	2	2	2	2	2	2	2	2	2	2	2	2	2	2	2	2	2	2	2	2	2	2	2	2
2	2	MaMel12	wt	2	2	2	2	2	2	2	2	2	2	2	2	2	2	2	2	2	2	2	2	2	2	2	2	2	2	2	2	2	2	2	2	2	2	2	2	2	2	2	2	2	2	2	2	2	2
1	2	MaMel136	wt	2	2	2	2	2	2	2	2	2	2	2	2	2	2	2	2	2	2	2	2	2	2	2	2	2	2	2	2	2	2	2	2	2	2	2	2	2	2	2	2	2	2	2	2	2	2
2	2	MaMel62	wt	2	2	2	2	2	2	2	2	2	2	2	2	2	2	2	2	2	2	2	2	2	2	2	2	2	2	2	2	2	2	2	2	2	2	2	2	2	2	2	2	2	2	2	2	2	2
2	3	MaMel71	wt	2	2	2	2	2	2	2	2	2	2	2	2	2	2	2	2	2	2	3	3	3	3	3	3	3	3	3	3	3	3	3	3	3	3	3	3	3	3	3	3	3	3	3	3	3	3
1	3	MaMel75	wt	2	2	2	2	2	2	2	1	1	1	1	1	1	1	1	1	1	1	1	1	1	1	1	1	1	1	1	1	1	1	1	1	1	1	1	1	1	1	1	1	1	1	1	1	1	1
2	3	MaMel76	wt	3	3	3	3	3	3	3	3	3	3	3	3	3	3	3	3	3	3	3	3	3	3	3	3	3	3	3	3	3	3	3	3	3	3	3	3	3	3	3	3	3	3	3	3	3	3
[truncated: 177 more columns]

## Sheet: RICTOR SNP details
	our ID	Probe Set	Chromosome	Cytoband	Physical Position
	snp-1	SNP_A-2107203	5	p13.2	37890495		genomic coordinates as per
	snp-2	SNP_A-4254608	5	p13.2	37897338		NCBI35/hg17
	snp-3	SNP_A-2173938	5	p13.2	37899927
	snp-4	SNP_A-1814466	5	p13.2	37907006
	snp-5	SNP_A-1906044	5	p13.2	37912909
	snp-6	SNP_A-1828610	5	p13.2	37916205
	snp-7	SNP_A-2097425	5	p13.2	37916528
	snp-8	SNP_A-1797108	5	p13.2	37938811
	snp-9	SNP_A-1792963	5	p13.2	37940364
	snp-10	SNP_A-4264843	5	p13.2	37949301
	snp-11	SNP_A-2226834	5	p13.2	37961214
	snp-12	SNP_A-4241365	5	p13.2	37968929
	snp-13	SNP_A-2082870	5	p13.2	37972109
	snp-14	SNP_A-2071459	5	p13.2	37990830
	snp-15	SNP_A-2247388	5	p13.2	37991222
	snp-16	SNP_A-2272782	5	p13.2	37992842
	snp-17	SNP_A-1821613	5	p13.2	38000608
	snp-18	SNP_A-2284327	5	p13.2	38002429
	snp-19	SNP_A-1958488	5	p13.2	38025636
	snp-20	SNP_A-1899551	5	p13.2	38027748
	snp-21	SNP_A-2084912	5	p13.2	38027975
	snp-22	SNP_A-1924528	5	p13.2	38028138
	snp-23	SNP_A-4276536	5	p13.2	38044967
	snp-24	SNP_A-1914135	5	p13.2	38045368
	snp-25	SNP_A-1902424	5	p13.2	38045513
	snp-26	SNP_A-1956708	5	p13.2	38045555
	snp-27	SNP_A-2232408	5	p13.2	38045875
	snp-28	SNP_A-2143849	5	p13.2	38046121
	snp-29	SNP_A-2051551	5	p13.2	38046245
	snp-30	SNP_A-2165015	5	p13.2	38046413
	snp-31	SNP_A-2010829	5	p13.2	38051588
	snp-32	SNP_A-2094961	5	p13.2	38057875
	snp-33	SNP_A-2246974	5	p13.2	38061529
	snp-34	SNP_A-2265548	5	p13.2	38064216
	snp-35	SNP_A-1839020	5	p13.2	38073121
	snp-36	SNP_A-1876494	5	p13.2	38073549
	snp-37	SNP_A-2086483	5	p13.2	38073989
	snp-38	SNP_A-2286668	5	p13.2	38083257
	snp-39	SNP_A-1850154	5	p13.2	38086998
	snp-40	SNP_A-2161492	5	p13.2	38088801
	snp-41	SNP_A-1812531	5	p13.2	38108462
	snp-42	SNP_A-1867299	5	p13.2	38108563
	snp-43	SNP_A-1981314	5	p13.2	38112320
	snp-44	SNP_A-1981315	5	p13.2	38112441
	snp-45	SNP_A-2110745	5	p13.2	38124277
	snp-46	SNP_A-1981316	5	p13.2	38135369
	snp-47	SNP_A-2313128	5	p13.2	38137369
	snp-48	SNP_A-2079970	5	p13.2	38141194
	snp-49	SNP_A-2091760	5	p13.2	38141372
	snp-50	SNP_A-2250028	5	p13.2	38141846
	snp-51	SNP_A-1906906	5	p13.2	38148802
	snp-52	SNP_A-4251580	5	p13.2	38155219
	snp-53	SNP_A-2314897	5	p13.2	38155302
	snp-54	SNP_A-2231837	5	p13.2	38172180
	snp-55	SNP_A-2313447	5	p13.2	38194423
	snp-56	SNP_A-2222277	5	p13.2	38195564
	snp-57	SNP_A-1903795	5	p13.2	38200304
	snp-58	SNP_A-2010833	5	p13.2	38202106
	snp-59	SNP_A-2166026	5	p13.2	38218876
	snp-60	SNP_A-1981317	5	p13.2	38227455
	snp-61	SNP_A-4264844	5	p13.2	38228368
	snp-62	SNP_A-1941620	5	p13.2	38243827
	snp-63	SNP_A-4274711	5	p13.2	38246651
	snp-64	SNP_A-2151050	5	p13.2	38271498
	snp-65	SNP_A-2261781	5	p13.2	38296060
	snp-66	SNP_A-4276258	5	p13.2	38298349
	snp-67	SNP_A-2177246	5	p13.2	38327733
	snp-68	SNP_A-2284962	5	p13.2	38333961
	snp-69	SNP_A-4289660	5	p13.2	38341304
	snp-70	SNP_A-1935758	5	p13.2	38357270
	snp-71	SNP_A-4247811	5	p13.2	38357424
	snp-72	SNP_A-1906917	5	p13.2	38357522
	snp-73	SNP_A-1835549	5	p13.2	38358732
	snp-74	SNP_A-4269597	5	p13.2	38363665
	snp-75	SNP_A-4291295	5	p13.2	38377455
	snp-76	SNP_A-2111517	5	p13.2	38383561
	snp-77	SNP_A-1920802	5	p13.2	38385330
	snp-78	SNP_A-2247274	5	p13.2	38386859
	snp-79	SNP_A-1981321	5	p13.2	38401890
	snp-80	SNP_A-1782200	5	p13.2	38404414
	snp-81	SNP_A-2222346	5	p13.2	38411205
	snp-82	SNP_A-1855011	5	p13.2	38412550
	snp-83	SNP_A-2134321	5	p13.2	38437726
	snp-84	SNP_A-2274539	5	p13.2	38446875
	snp-85	SNP_A-4264845	5	p13.2	38458748
	snp-86	SNP_A-1793577	5	p13.2	38468095
	snp-87	SNP_A-1929127	5	p13.2	38474128
	snp-88	SNP_A-4264846	5	p13.2	38486265
	snp-89	SNP_A-2154378	5	p13.2	38492523
	snp-90	SNP_A-4264847	5	p13.1	38501631
	snp-91	SNP_A-2079832	5	p13.1	38502504
	snp-92	SNP_A-1884576	5	p13.1	38508952
	snp-93	SNP_A-2212074	5	p13.1	38528960
	snp-94	SNP_A-1834696	5	p13.1	38560582
	snp-95	SNP_A-1904827	5	p13.1	38580162
	snp-96	SNP_A-2196718	5	p13.1	38590674
	snp-97	SNP_A-1819232	5	p13.1	38605614
	snp-98	SNP_A-1959807	5	p13.1	38627008
	snp-99	SNP_A-2113979	5	p13.1	38627145
	snp-100	SNP_A-1959824	5	p13.1	38630983
	snp-101	SNP_A-4264848	5	p13.1	38631517
	snp-102	SNP_A-4264849	5	p13.1	38633152
	snp-103	SNP_A-2010837	5	p13.1	38637636
	snp-104	SNP_A-1949847	5	p13.1	38640810
	snp-105	SNP_A-2046583	5	p13.1	38651413
	snp-106	SNP_A-2211948	5	p13.1	38703445
	snp-107	SNP_A-4272163	5	p13.1	38703915
	snp-108	SNP_A-2232347	5	p13.1	38720392
	snp-109	SNP_A-1981332	5	p13.1	38733681
	snp-110	SNP_A-4250913	5	p13.1	38743820
	snp-111	SNP_A-2247275	5	p13.1	38748478
	snp-112	SNP_A-2291408	5	p13.1	38750451
	snp-113	SNP_A-2275981	5	p13.1	38750799
	snp-114	SNP_A-4278943	5	p13.1	38751545
	snp-115	SNP_A-2041206	5	p13.1	38760640
	snp-116	SNP_A-4281389	5	p13.1	38760681
	snp-117	SNP_A-4282131	5	p13.1	38760800
	snp-118	SNP_A-1832886	5	p13.1	38761251
	snp-119	SNP_A-2113968	5	p13.1	38761900
	snp-120	SNP_A-1981335	5	p13.1	38768018
	snp-121	SNP_A-2276264	5	p13.1	38784022
	snp-122	SNP_A-4256993	5	p13.1	38790386
	snp-123	SNP_A-4255573	5	p13.1	38791166
	snp-124	SNP_A-2102178	5	p13.1	38791397
	snp-125	SNP_A-4276805	5	p13.1	38792000
	snp-126	SNP_A-1891430	5	p13.1	38808647
	snp-127	SNP_A-2187209	5	p13.1	38836131
	snp-128	SNP_A-2065245	5	p13.1	38837072
	snp-129	SNP_A-2236658	5	p13.1	38884570
	snp-130	SNP_A-2112436	5	p13.1	38904792
	snp-131	SNP_A-2206955	5	p13.1	38911624
	snp-132	SNP_A-2156459	5	p13.1	38912330
	snp-133	SNP_A-2116676	5	p13.1	38935803
	snp-134	SNP_A-2209868	5	p13.1	38938129
	snp-135	SNP_A-4274119	5	p13.1	38958610
	snp-136	SNP_A-1981339	5	p13.1	38960673
	snp-137	SNP_A-1914489	5	p13.1	38965275
	snp-138	SNP_A-2188275	5	p13.1	38969169
	snp-139	SNP_A-4297554	5	p13.1	39025716
	snp-140	SNP_A-1910021	5	p13.1	39090499
	snp-141	SNP_A-2053632	5	p13.1	39131885
	snp-142	SNP_A-1805413	5	p13.1	39149695
	snp-143	SNP_A-1793685	5	p13.1	39152844
	snp-144	SNP_A-4264850	5	p13.1	39207788
	snp-145	SNP_A-2186792	5	p13.1	39215680
	snp-146	SNP_A-2046905	5	p13.1	39224777
	snp-147	SNP_A-1882985	5	p13.1	39250489
	snp-148	SNP_A-4246894	5	p13.1	39252983
	snp-149	SNP_A-2161831	5	p13.1	39258184
	snp-150	SNP_A-1949859	5	p13.1	39263660
	snp-151	SNP_A-4260124	5	p13.1	39264777
	snp-152	SNP_A-4295702	5	p13.1	39265072
	snp-153	SNP_A-4256428	5	p13.1	39276906
	snp-154	SNP_A-2133368	5	p13.1	39297270
	snp-155	SNP_A-2260441	5	p13.1	39298934
	snp-156	SNP_A-2097980	5	p13.1	39345380
	snp-157	SNP_A-1921274	5	p13.1	39345940
	snp-158	SNP_A-4296698	5	p13.1	39349483
	snp-159	SNP_A-2022505	5	p13.1	39360549
	snp-160	SNP_A-1981351	5	p13.1	39368163
	snp-161	SNP_A-2142508	5	p13.1	39385248
	snp-162	SNP_A-2097230	5	p13.1	39385354
	snp-163	SNP_A-2023846	5	p13.1	39385653
	snp-164	SNP_A-1981352	5	p13.1	39391348
	snp-165	SNP_A-1981353	5	p13.1	39409446
	snp-166	SNP_A-2025133	5	p13.1	39413175
	snp-167	SNP_A-4248217	5	p13.1	39413872
	snp-168	SNP_A-1948874	5	p13.1	39416610
	snp-169	SNP_A-1981354	5	p13.1	39420645
	snp-170	SNP_A-2312405	5	p13.1	39470106
	snp-171	SNP_A-2124800	5	p13.1	39491800
	snp-172	SNP_A-4264851	5	p13.1	39537968
	snp-173	SNP_A-1981357	5	p13.1	39538319
	snp-174	SNP_A-1981358	5	p13.1	39538512
	snp-175	SNP_A-1981359	5	p13.1	39542325
	snp-176	SNP_A-4264852	5	p13.1	39542380
	snp-177	SNP_A-1783491	5	p13.1	39545050
	snp-178	SNP_A-2074824	5	p13.1	39555003
	snp-179	SNP_A-2114433	5	p13.1	39566637
	snp-180	SNP_A-4246012	5	p13.1	39581170
	snp-181	SNP_A-1953451	5	p13.1	39597013
	snp-182	SNP_A-4293917	5	p13.1	39604366
	snp-183	SNP_A-2010842	5	p13.1	39618523
	snp-184	SNP_A-2010843	5	p13.1	39618591
	snp-185	SNP_A-1793284	5	p13.1	39618799
	snp-186	SNP_A-1913405	5	p13.1	39619132
	snp-187	SNP_A-4280865	5	p13.1	39623467
	snp-188	SNP_A-2314682	5	p13.1	39642190
	snp-189	SNP_A-1933822	5	p13.1	39644953
	snp-190	SNP_A-2059147	5	p13.1	39645193
	snp-191	SNP_A-1931988	5	p13.1	39648282
	snp-192	SNP_A-4252773	5	p13.1	39664592
	snp-193	SNP_A-2190198	5	p13.1	39677721
	snp-194	SNP_A-4243939	5	p13.1	39680361
	snp-195	SNP_A-2295195	5	p13.1	39691100
	snp-196	SNP_A-4243490	5	p13.1	39692329
	snp-197	SNP_A-2110709	5	p13.1	39711262
	snp-198	SNP_A-1879965	5	p13.1	39711367
	snp-199	SNP_A-1981361	5	p13.1	39728089
	snp-200	SNP_A-2089615	5	p13.1	39733886
	snp-201	SNP_A-1832515	5	p13.1	39734266
	snp-202	SNP_A-1793734	5	p13.1	39850182
	snp-203	SNP_A-2052352	5	p13.1	39850785
	snp-204	SNP_A-1814834	5	p13.1	39853907
	snp-205	SNP_A-2207405	5	p13.1	39854146
	snp-206	SNP_A-4264853	5	p13.1	39871253
	snp-207	SNP_A-4264854	5	p13.1	39871473
	snp-208	SNP_A-1805970	5	p13.1	39882516
	snp-209	SNP_A-1856274	5	p13.1	39904594
	snp-210	SNP_A-4293960	5	p13.1	39904653
	snp-211	SNP_A-1799857	5	p13.1	39905022
	snp-212	SNP_A-4301960	5	p13.1	39919885
	snp-213	SNP_A-4273387	5	p13.1	39954210
	snp-214	SNP_A-4264856	5	p13.1	39960740
	snp-215	SNP_A-4288475	5	p13.1	39968093
	snp-216	SNP_A-2221497	5	p13.1	39971763
	snp-217	SNP_A-2120973	5	p13.1	39983326
	snp-218	SNP_A-4293657	5	p13.1	39983522
	snp-219	SNP_A-4286437	5	p13.1	39983534
	snp-220	SNP_A-2271423	5	p13.1	39992272
	snp-221	SNP_A-2175088	5	p13.1	40014929
	snp-222	SNP_A-4275110	5	p13.1	40035413
	snp-223	SNP_A-1854885	5	p13.1	40053572

## Sheet: PTEN
cell line	Mutation	snp-1	snp-2	snp-3	snp-4	snp-5	snp-6	snp-7	snp-8	snp-9	snp-10	snp-11	snp-12	snp-13	snp-14	snp-15	snp-16	snp-17	snp-18	snp-19	snp-20	snp-21	snp-22	snp-23	snp-24	snp-25	snp-26	snp-27	snp-28	snp-29	snp-30	snp-31	snp-32	snp-33	snp-34	snp-35	snp-36	snp-37	snp-38	snp-39	snp-40	snp-41	snp-42	snp-43	snp-44	snp-45	snp-46	snp-47	snp-48
MaMel101	braf	1	1	1	1	1	1	1	1	1	1	1	1	1	1	1	1	1	1	1	1	1	1	1	1	1	1	1	1	1	1	1	1	1	1	1	1	1	1	1	1	1	1	1	1	1	0	0	0
MaMel11	braf	1	1	1	1	1	1	1	1	1	1	1	1	1	1	1	1	1	1	2	2	2	2	1	1	1	1	1	1	1	1	1	1	1	1	1	1	1	1	1	1	1	1	1	1	1	1	1	1
MaMel130	braf	2	2	2	2	2	2	2	2	2	2	2	2	2	2	2	2	2	2	2	2	2	2	2	2	2	2	2	2	2	2	2	2	2	2	2	2	2	2	2	2	2	2	2	2	2	2	2	2
MaMel134	braf	1	1	1	1	1	1	1	1	1	1	1	1	1	1	1	1	1	1	1	1	1	1	1	1	1	1	1	1	1	1	1	1	1	1	1	1	1	1	1	1	1	1	1	1	1	1	1	1
MaMel13	braf	1	1	1	1	1	1	1	1	1	1	1	1	1	1	1	1	1	1	1	1	1	1	1	1	1	1	1	1	1	1	1	1	1	1	1	1	1	1	1	1	1	1	1	1	1	1	1	1
MaMel17	braf	2	2	2	2	2	2	2	2	2	2	2	2	2	2	2	2	2	2	2	2	1	1	1	1	1	1	1	1	1	1	1	1	1	1	1	1	1	1	1	1	1	1	1	1	1	1	1	1
MaMel19	braf	2	2	2	2	2	2	2	1	1	1	1	1	1	1	1	1	1	1	1	1	1	1	1	2	2	2	2	2	2	2	2	2	2	2	2	2	2	2	2	2	1	1	1	1	1	1	1	1
MaMel21	braf	1	1	1	1	1	1	1	1	1	1	1	1	1	1	1	1	1	1	1	1	1	1	1	1	1	1	1	1	1	1	1	1	1	1	1	1	1	1	1	1	1	1	1	1	1	0	0	0
MaMel36	braf	2	2	2	2	2	2	2	2	2	2	2	2	2	2	2	2	2	2	2	2	2	2	1	1	1	1	1	1	1	1	1	1	1	1	1	1	1	1	1	1	1	1	1	1	1	1	1	1
MaMel59a	braf	1	1	1	1	1	1	1	1	1	1	1	1	1	1	1	1	1	1	1	1	1	1	1	1	1	1	1	1	1	1	1	1	1	1	1	1	1	1	1	1	1	1	1	1	1	1	1	1
MaMel61a	braf	1	1	1	1	1	1	1	1	1	1	1	1	1	1	1	1	1	1	1	1	1	1	1	1	1	1	1	1	1	1	1	1	1	1	1	1	1	1	1	1	1	1	1	1	1	1	1	1
MaMel63a	braf	2	2	2	2	2	2	2	2	2	2	2	2	2	2	2	2	2	2	2	2	2	2	2	2	2	2	2	2	2	2	2	2	2	2	2	2	2	2	2	2	2	2	2	2	2	2	2	2
MaMel66a	braf	2	2	2	2	2	2	2	2	2	2	3	3	3	3	3	3	3	3	2	2	2	2	2	2	2	2	2	2	2	2	1	1	1	1	1	1	1	1	1	1	1	1	1	0	0	0	0	0
MaMel67	braf	2	2	2	2	2	2	2	2	2	2	2	2	2	2	2	2	2	2	2	2	2	2	2	2	2	2	2	2	2	2	2	2	2	2	2	2	2	2	2	2	2	2	2	2	2	2	2	2
MaMel69	braf	2	2	2	2	2	2	2	2	2	2	2	2	2	2	2	2	2	2	2	2	2	2	2	2	2	2	2	2	2	2	2	2	2	2	2	2	2	2	2	2	2	2	2	2	2	2	2	2
MaMel80a	braf	2	2	2	2	2	2	2	2	2	2	2	2	2	2	2	2	2	2	2	1	1	1	1	1	1	1	1	1	1	1	1	1	1	1	1	1	1	1	1	1	1	1	1	1	1	1	1	1
MaMel85	braf	1	1	1	1	1	1	1	1	1	1	1	1	1	1	1	1	1	1	1	1	1	1	1	1	1	1	1	1	1	1	1	1	1	1	1	1	1	1	1	1	1	1	1	1	1	1	1	1
MaMel86a	braf	2	2	2	2	2	2	2	1	1	1	1	1	1	1	1	1	1	1	1	1	2	2	2	2	2	2	2	2	2	2	1	1	1	1	1	1	1	1	1	1	1	1	1	1	1	1	1	1
MaMel-KNUD	braf	1	1	1	1	1	1	1	1	1	1	1	0	0	0	0	0	0	0	1	1	1	1	1	1	1	1	1	1	1	1	1	1	1	1	1	1	1	1	1	1	1	1	1	1	1	1	1	1
MaMel95	nras	2	2	2	2	2	2	2	2	2	2	2	2	2	2	2	2	2	2	2	2	2	2	2	2	2	2	2	2	2	2	2	2	2	2	2	2	2	2	2	2	2	2	2	2	2	2	2	2
MaMel05	nras	2	2	2	2	2	2	2	2	2	2	1	1	1	1	1	1	1	1	1	1	2	2	2	2	2	2	2	2	2	2	2	2	2	2	2	2	2	2	2	2	2	2	2	2	2	2	2	2
MaMel110	nras	1	1	1	1	1	1	1	1	1	1	1	1	1	1	1	1	1	1	1	1	1	1	1	1	1	1	1	1	1	1	1	1	1	1	1	1	1	1	1	1	1	1	1	1	1	1	1	1
MaMel126	nras	2	2	2	2	2	2	2	2	2	2	2	2	2	2	2	2	2	2	2	2	1	1	1	1	1	1	1	1	1	1	1	1	1	1	1	1	1	1	1	1	1	1	1	1	1	1	1	1
MaMel128a	nras	1	1	1	1	1	1	1	1	1	1	1	1	1	1	1	1	1	1	1	1	1	1	1	1	1	1	1	1	1	1	2	2	2	2	2	2	2	2	2	2	2	2	2	2	2	2	2	2
MaMel27	nras	1	1	1	1	1	1	1	1	1	1	1	1	1	1	1	1	1	1	1	2	2	2	2	2	2	1	1	1	1	1	1	1	1	1	1	1	1	1	1	1	1	1	1	1	1	1	1	1
MaMel35	nras	2	2	2	2	2	2	2	1	1	1	1	1	1	1	1	1	1	1	1	1	1	1	1	1	1	1	1	1	1	1	1	1	1	1	1	1	1	1	1	1	1	1	1	1	1	1	1	1
MaMel37a	nras	3	3	3	3	3	3	3	2	2	2	2	1	1	1	1	1	1	1	1	1	2	2	3	3	3	3	3	3	3	3	3	3	3	3	3	3	3	3	3	3	3	3	3	3	3	3	3	3
MaMel53	nras	2	2	2	2	2	2	2	1	1	1	1	1	1	1	1	1	1	1	1	1	2	2	2	2	2	2	2	2	2	2	2	2	2	2	2	2	2	2	2	2	1	1	1	1	1	1	1	1
MaMel60	nras	2	2	2	2	2	2	2	2	2	2	2	2	2	2	2	2	2	2	2	2	2	2	2	2	2	2	2	2	2	2	2	2	2	2	2	2	2	2	2	2	2	2	2	2	2	2	1	1
MaMel79b	nras	1	1	1	1	1	1	1	1	1	1	1	1	1	1	1	1	1	1	1	1	1	1	1	1	1	1	1	1	1	1	1	1	1	1	1	1	1	1	1	1	1	1	1	1	1	1	1	1
MaMel94	nras	1	1	1	1	1	1	1	1	1	1	1	1	1	1	1	1	1	1	1	1	1	1	1	1	1	1	1	1	1	1	1	1	1	1	1	1	1	1	1	1	1	1	1	1	1	1	1	1
MaMel103a	wt	2	2	2	2	2	2	2	2	2	2	2	2	2	2	2	2	2	2	2	2	2	2	2	2	2	2	2	2	2	2	2	2	2	2	2	2	2	2	2	2	2	2	2	2	2	2	2	2
MaMel08a	wt	2	2	2	2	2	2	1	1	1	1	1	1	1	1	1	1	1	1	1	1	1	1	1	1	1	1	1	1	1	1	1	1	1	1	1	1	1	1	1	1	1	1	1	1	1	1	1	1
MaMel107	wt	2	2	2	2	2	2	2	2	2	2	2	2	2	2	1	1	1	1	1	1	2	2	2	2	2	2	2	2	2	2	1	1	1	1	1	1	1	1	1	1	1	1	1	1	1	1	1	1
MaMel113	wt	2	2	2	2	2	2	2	2	2	2	2	2	2	2	2	2	2	2	2	2	2	2	2	2	2	2	2	2	2	2	2	2	2	2	2	2	2	2	2	2	2	2	2	2	2	2	2	2
MaMel114	wt	3	3	3	3	3	3	3	3	3	3	3	3	3	3	3	3	3	3	3	3	3	3	3	3	3	3	3	3	3	3	3	3	3	3	3	3	3	3	3	3	3	3	3	3	3	3	3	3
MaMel119	wt	1	1	1	1	1	1	1	1	1	1	1	1	1	1	1	1	1	1	1	1	1	1	1	1	1	1	1	1	1	1	1	1	1	1	1	1	1	1	1	1	1	1	1	1	1	1	1	1
MaMel12	wt	2	2	2	2	2	2	2	2	2	2	2	2	2	2	2	2	2	2	2	2	2	2	2	2	2	2	2	2	2	2	2	2	2	2	2	2	2	2	2	2	2	2	2	2	2	2	2	2
MaMel136	wt	2	2	2	2	2	2	2	2	2	2	2	2	2	2	2	2	2	2	2	2	2	2	2	2	2	2	2	2	2	2	2	2	2	2	2	2	2	2	2	2	2	2	2	2	2	2	2	2
MaMel62	wt	2	2	2	2	2	2	2	2	2	2	2	2	2	2	2	2	2	2	2	2	2	2	2	2	2	2	2	2	2	2	2	2	2	2	2	2	2	2	2	2	2	2	2	2	2	2	2	2
MaMel71	wt	1	1	1	1	1	1	1	1	1	1	1	1	1	1	1	1	1	1	1	1	1	1	1	1	1	1	1	1	1	1	1	1	1	1	1	1	1	1	1	1	1	1	1	1	1	1	1	1
MaMel75	wt	2	2	2	2	2	2	2	2	2	2	2	2	2	2	2	2	2	2	2	2	2	2	2	2	2	2	2	2	2	2	2	2	2	2	2	2	2	2	2	2	2	2	2	2	2	2	2	2
MaMel76	wt	1	1	1	1	1	1	1	1	1	1	1	1	1	1	1	1	1	1	1	1	1	1	1	1	1	1	1	1	1	1	1	1	1	1	1	1	1	1	1	1	1	1	1	1	1	1	1	1
[truncated: 100 more columns]

## Sheet: PTEN SNP details
	our ID	Probe Set	Chromosome	Cytoband	Physical Position
	snp-1	SNP_A-2236464	10	q23.2	88570230		genomic coordinates as per
	snp-2	SNP_A-1950846	10	q23.2	88570662		NCBI35/hg17
	snp-3	SNP_A-1933132	10	q23.2	88570881
	snp-4	SNP_A-4292946	10	q23.2	88571413
	snp-5	SNP_A-2213915	10	q23.2	88578606
	snp-6	SNP_A-2003596	10	q23.2	88585539
	snp-7	SNP_A-4289050	10	q23.2	88649027
	snp-8	SNP_A-2278792	10	q23.2	88703584
	snp-9	SNP_A-4274383	10	q23.2	88717310
	snp-10	SNP_A-1877507	10	q23.2	88723130
	snp-11	SNP_A-2147243	10	q23.2	88758233
	snp-12	SNP_A-1789661	10	q23.2	88817376
	snp-13	SNP_A-4274250	10	q23.2	88837965
	snp-14	SNP_A-4261449	10	q23.2	88837979
	snp-15	SNP_A-2027956	10	q23.2	88869867
	snp-16	SNP_A-1930097	10	q23.2	88880166
	snp-17	SNP_A-2243093	10	q23.2	88886420
	snp-18	SNP_A-1831464	10	q23.2	88897435
	snp-19	SNP_A-2054582	10	q23.2	88987279
	snp-20	SNP_A-4268585	10	q23.2	89060725
	snp-21	SNP_A-4302736	10	q23.2	89150364
	snp-22	SNP_A-2001320	10	q23.2	89160930
	snp-23	SNP_A-4268587	10	q23.2	89253352
	snp-24	SNP_A-2070797	10	q23.2	89283743
	snp-25	SNP_A-1817465	10	q23.2	89292740
	snp-26	SNP_A-2003641	10	q23.2	89308314
	snp-27	SNP_A-1941193	10	q23.2	89314336
	snp-28	SNP_A-2178333	10	q23.2	89317638
	snp-29	SNP_A-1934875	10	q23.2	89340839
	snp-30	SNP_A-4281238	10	q23.2	89370297
	snp-31	SNP_A-2003648	10	q23.2	89408710
	snp-32	SNP_A-4268589	10	q23.2	89429981
	snp-33	SNP_A-2084710	10	q23.2	89430891
	snp-34	SNP_A-4270914	10	q23.2	89436436
	snp-35	SNP_A-2239110	10	q23.2	89441712
	snp-36	SNP_A-4275375	10	q23.2	89441833
	snp-37	SNP_A-2098391	10	q23.2	89442067
	snp-38	SNP_A-2024633	10	q23.2	89444296
	snp-39	SNP_A-4247775	10	q23.2	89446718
	snp-40	SNP_A-1812872	10	q23.2	89467201
	snp-41	SNP_A-1941139	10	q23.2	89505798
	snp-42	SNP_A-2140163	10	q23.2	89515840
	snp-43	SNP_A-4299614	10	q23.2	89530868
	snp-44	SNP_A-2084550	10	q23.2	89573772
	snp-45	SNP_A-4246933	10	q23.2	89574656
	snp-46	SNP_A-1843225	10	q23.31	89602004
	snp-47	SNP_A-2076854	10	q23.31	89672813
	snp-48	SNP_A-2003660	10	q23.31	89676489
	snp-49	SNP_A-4268591	10	q23.31	89727534
	snp-50	SNP_A-2041064	10	q23.31	89769304
	snp-51	SNP_A-2003663	10	q23.31	89770130
	snp-52	SNP_A-2219861	10	q23.31	89772366
	snp-53	SNP_A-1852902	10	q23.31	89774697
	snp-54	SNP_A-1879524	10	q23.31	89790851
	snp-55	SNP_A-1850855	10	q23.31	89791879
	snp-56	SNP_A-2245929	10	q23.31	89794565
	snp-57	SNP_A-2185443	10	q23.31	89813127
	snp-58	SNP_A-1801489	10	q23.31	89818869
	snp-59	SNP_A-4254498	10	q23.31	89824879
	snp-60	SNP_A-2303520	10	q23.31	89827571
	snp-61	SNP_A-1958273	10	q23.31	89830760
	snp-62	SNP_A-4245039	10	q23.31	89842945
	snp-63	SNP_A-1945167	10	q23.31	89843422
	snp-64	SNP_A-2109342	10	q23.31	89844095
	snp-65	SNP_A-2109423	10	q23.31	89845542
	snp-66	SNP_A-2003671	10	q23.31	89845588
	snp-67	SNP_A-2181898	10	q23.31	89856629
	snp-68	SNP_A-2153021	10	q23.31	89888563
	snp-69	SNP_A-2003673	10	q23.31	89896266
	snp-70	SNP_A-2108474	10	q23.31	89908985
	snp-71	SNP_A-2050080	10	q23.31	89913829
	snp-72	SNP_A-1949579	10	q23.31	89947013
	snp-73	SNP_A-2003677	10	q23.31	89947975
	snp-74	SNP_A-1780818	10	q23.31	89951510
	snp-75	SNP_A-1911941	10	q23.31	89951637
	snp-76	SNP_A-2263926	10	q23.31	89969907
	snp-77	SNP_A-2259649	10	q23.31	89970280
	snp-78	SNP_A-2131296	10	q23.31	90005254
	snp-79	SNP_A-4289134	10	q23.31	90066695
	snp-80	SNP_A-1892698	10	q23.31	90081305
	snp-81	SNP_A-2043219	10	q23.31	90081520
	snp-82	SNP_A-1900951	10	q23.31	90087219
	snp-83	SNP_A-2041664	10	q23.31	90088207
	snp-84	SNP_A-4274834	10	q23.31	90112492
	snp-85	SNP_A-1830666	10	q23.31	90146427
	snp-86	SNP_A-2157645	10	q23.31	90168436
	snp-87	SNP_A-2062652	10	q23.31	90176103
	snp-88	SNP_A-1880291	10	q23.31	90177092
	snp-89	SNP_A-2241727	10	q23.31	90177904
	snp-90	SNP_A-1938889	10	q23.31	90189797
	snp-91	SNP_A-4242635	10	q23.31	90201144
	snp-92	SNP_A-4268596	10	q23.31	90203400
	snp-93	SNP_A-2003704	10	q23.31	90203442
	snp-94	SNP_A-1831264	10	q23.31	90214787
	snp-95	SNP_A-2292337	10	q23.31	90222207
	snp-96	SNP_A-2144244	10	q23.31	90285410
	snp-97	SNP_A-2236119	10	q23.31	90285753
	snp-98	SNP_A-2067058	10	q23.31	90301297
	snp-99	SNP_A-2003716	10	q23.31	90342519
	snp-100	SNP_A-2167798	10	q23.31	90342629
	snp-101	SNP_A-2073708	10	q23.31	90352987
	snp-102	SNP_A-1921659	10	q23.31	90410621
	snp-103	SNP_A-2304227	10	q23.31	90419016
	snp-104	SNP_A-4244780	10	q23.31	90447613
	snp-105	SNP_A-4291249	10	q23.31	90457047
	snp-106	SNP_A-2001326	10	q23.31	90471201
	snp-107	SNP_A-2115240	10	q23.31	90473241
	snp-108	SNP_A-2117417	10	q23.31	90478444
	snp-109	SNP_A-2205138	10	q23.31	90480607
	snp-110	SNP_A-4254867	10	q23.31	90480708
	snp-111	SNP_A-1909827	10	q23.31	90480901
	snp-112	SNP_A-1925759	10	q23.31	90484281
	snp-113	SNP_A-1810657	10	q23.31	90484432
	snp-114	SNP_A-2246602	10	q23.31	90484554
	snp-115	SNP_A-2240751	10	q23.31	90484817
	snp-116	SNP_A-2292596	10	q23.31	90494419
	snp-117	SNP_A-1861880	10	q23.31	90499460
	snp-118	SNP_A-1941308	10	q23.31	90502286
	snp-119	SNP_A-2003734	10	q23.31	90529226
	snp-120	SNP_A-1859713	10	q23.31	90535396
	snp-121	SNP_A-2230036	10	q23.31	90536344
	snp-122	SNP_A-1872947	10	q23.31	90541271
	snp-123	SNP_A-4174274	10	q23.31	90544093
	snp-124	SNP_A-2054378	10	q23.31	90544397
	snp-125	SNP_A-4297324	10	q23.31	90557041
	snp-126	SNP_A-4281379	10	q23.31	90557082
	snp-127	SNP_A-2107365	10	q23.31	90557258
	snp-128	SNP_A-2003738	10	q23.31	90559703
	snp-129	SNP_A-1846918	10	q23.31	90564031
	snp-130	SNP_A-2308974	10	q23.31	90571871
	snp-131	SNP_A-1870158	10	q23.31	90578581
	snp-132	SNP_A-1900946	10	q23.31	90578769
	snp-133	SNP_A-1844186	10	q23.31	90579096
	snp-134	SNP_A-1866990	10	q23.31	90580514
	snp-135	SNP_A-2260317	10	q23.31	90580726
	snp-136	SNP_A-1856221	10	q23.31	90590407
	snp-137	SNP_A-1800605	10	q23.31	90595225
	snp-138	SNP_A-4293373	10	q23.31	90598569
	snp-139	SNP_A-4274764	10	q23.31	90609514
	snp-140	SNP_A-2003745	10	q23.31	90644640
	snp-141	SNP_A-2003747	10	q23.31	90653819
	snp-142	SNP_A-4300563	10	q23.31	90662555
	snp-143	SNP_A-1930023	10	q23.31	90689000
	snp-144	SNP_A-2195603	10	q23.31	90691144
	snp-145	SNP_A-4287809	10	q23.31	90695618
	snp-146	SNP_A-2003751	10	q23.31	90699305
	snp-147	SNP_A-2003752	10	q23.31	90706817
	snp-148	SNP_A-4249064	10	q23.31	90707272
